# Supplementary material for: Meta-Analysis and Meta-Regression Indicate Dynamic Prevalence and Moderators of Foodborne Pathogens in African Indigenous Fermented Milk
Source: Microorganisms. 2019 Nov 14;7(11):563. doi: 10.3390/microorganisms7110563 (PMC6921058; doi:10.3390/microorganisms7110563)
Supplement: Supplementary file 1 [file microorganisms-07-00563-s001.zip]

Archive with 1 entries (1 files):
- microorganisms-619468-supplementary.xls
