# Supplementary material for: Meta-Analysis and Meta-Regression Indicate Dynamic Prevalence and Moderators of Foodborne Pathogens in African Indigenous Fermented Milk
Source: Microorganisms. 2019 Nov 14;7(11):563. doi: 10.3390/microorganisms7110563 (PMC6921058; doi:10.3390/microorganisms7110563)
Supplement: Supplementary file 1 [file microorganisms-07-00563-s001.zip › microorganisms-619468-supplementary.xls]

## Sheet: Sheet1
Country	Socio-economic data (2000-2015)			Data on safe drinking water presented as proportion of the national population (2000-2015)								Data on sanitation presented as proportion of the national population (2000-2015)												Data on hygiene presented as proportion of the national population (2000-2015)
	GDP US$ millions	Current Health Expenditure (CHE) per Capita in PPP as % GDP per capita, PPP	Out-of-pocket (OOPS) as % of Current Health Expenditure (CHE)	Drinking water from an improved source, provided collection time is not more than 30 minutes for a round trip, including queuing	Drinking water from an improved source for which, collection time exceeds 30 minutes for a round trip, including queuing	Drinking water from an unprotected dug well or unprotected spring	Drinking water directly from a river, dam, lake, pond, stream, canal or irrigation canal	Annual rate of change in drinking water from improved sources	Water accessible on premises	Piped water	Non-piped water	Use of improved facilities that are not shared with other households	Use of improved facilities shared between two or more households	Use of pit latrines without a slab or platform, hanging latrines or bucket latrines	Disposal of human faeces in fields, forests, bushes, open bodies of water, beaches or other open spaces, or with solid waste	Annual rate of change in basic sanitation facilties	Annual rate of change in open defecation	Proportion managing fecal mater safely	Proportion depositing fecal matter in situ	Proportion whose waste water is treated	Proportion using latrines	Proportion using septic tanks	Proprtion with sewer connections	Availability of a handwashing facility on premises with soap and water	Availability of a handwashing facility on premises without soap and water	No handwashing facility on premises
Algeria	171903	5.33538	27.5597	91.6518	5.35545	2.66505	0.327652	0.241945	74.9815	78.545	18.4623	85.6091	8.40717	2.39199	3.59172	0.250474	-0.372143	20.1626	7.94168	12.221	4.14205	11.7413	69.7258	83.5444	7.9532	8.50243
Benin	7540.54	0.818605	44.4917	63.5408	8.088	20.5958	7.77548	0.463537	33.5538	41.427	30.2018	11.9493	17.3134	9.28559	61.4517	0.264112	-0.838763	28.347	16.6224	4.97175	10.2098	1.4605	0.279017	10.1115	15.2172	74.6713
Burkina Faso	9580.58	5.52879	32.2512	50.2831	21.7339	23.7957	4.18724	0.476598	8.73775	23.9095	48.1075	16.0626	16.7591	7.47949	59.6987	0.862591	-1.56299	30.4606	16.2096	8.50258	14.9078	0.787339	0.367537	11.5922	58.0654	30.3424
Egypt	219326	4.79092	61.1323	98.2963	0.473295	1.2089	0.0214886	0.00815748	93.3725	92.6836	6.08603	92.8065	4.10588	2.144	0.943621	0.0483966	-0.116616	56.6755	25.0856	31.5898	36.6703	13.5009	42.6353	88.3686	10.7334	0.898048
Ethiopia	34777.1	5.67704	39.5398	27.9295	16.2469	33.4333	22.3904	1.49264	10.1226	24.9407	19.2357	5.1145	5.39386	36.0027	53.489	0.261922	-3.51012	30.5615	15.6994	7.54094	3.58179	0.940392	0.59232	1.02056	1.18998	97.7895
Gambia	878.455	6.25628	20.7162	76.9534	9.75775	13.2431	0.0457954	0.414032	33.3445	64.2704	22.4407	48.4549	29.6733	18.5894	3.28241	-0.90148	-0.356798	31.4324	16.1549	4.80106	37.6949	9.10419	1.65579	7.76815	15.0857	77.1462
Ghana	33573.3	5.96942	43.6663	71.0799	9.92712	6.87696	12.1161	0.895926	21.3359	38.105	42.902	12.7217	50.7323	16.2594	20.2866	0.207711	-0.205223	30.5272	16.4125	4.56611	9.87389	1.89315	0.954642	18.9307	25.9184	55.1509
Guinea	7115.64	3.32889	62.6344	60.9356	10.2646	15.1488	13.651	0.858259	21.2464	24.9763	46.2239	15.5287	20.129	42.9152	21.4271	0.856479	-0.808934	29.0848	16.1847	4.93511	12.6712	2.2209	0.636554	8.82795	38.162	53.0101
Kenya	44296.3	5.30291	35.0871	52.4225	7.76246	13.8874	25.9277	0.804576	25.2757	31.6451	28.5398	30.4257	20.9467	34.1978	14.4298	-0.0774748	-0.319323	29.9089	16.9197	3.60154	24.948	1.54965	3.92808	13.9571	16.465	69.5779
Morocco	94387.3	5.67327	54.3889	73.5477	5.33812	18.3632	2.75094	1.2563	61.7871	67.8842	11.0016	76.0702	7.02341	0.983321	15.9231	0.986115	-1.11226	34.6526	15.2229	19.4298	13.8809	16.5648	45.6244	56.4119	18.8256	16.8431
Nigeria	393080	4.33818	74.0984	56.7112	7.61891	18.7861	16.8838	1.41784	18.417	14.1131	50.217	34.5306	21.048	20.3301	24.0913	-0.257292	0.192837	31.0375	16.9057	3.9466	24.6802	5.81748	4.03294	13.16	23.7256	63.1144
Rwanda	5983.76	8.76147	23.8227	51.849	20.6861	14.2988	13.1661	0.648148	8.64085	38.8316	33.7035	53.2988	11.3303	32.0605	3.31037	1.20653	-0.158565	33.4251	16.2606	0.680403	51.7789	0.596699	0.923206	5.43128	8.56503	86.0037
Senegal	13209.4	4.04144	43.5567	68.4063	4.51869	26.0265	1.04854	0.904313	48.4553	61.5537	11.3713	43.4349	13.4027	23.5282	19.6343	0.656432	-0.603037	20.8672	17.8179	3.04926	18.5087	18.8277	6.09852	15.4827	15.3418	69.1755
Tunisia	43156.3	6.32119	41.2376	90.9505	4.17549	4.44191	0.432112	0.437298	89.5312	83.2791	11.8469	86.7821	4.16547	3.21394	5.83848	0.846096	-0.65928	65.5816	17.601	47.9806	15.1573	20.0446	51.5802	86.2903	7.58931	6.12035
Uganda	21074.3	1.92582	40.4556	34.4648	33.806	20.5212	11.208	0.594222	5.17304	13.9308	54.3401	17.2956	12.9095	58.9608	10.8342	0.247387	-0.617053	30.8229	17.0403	0.0817871	16.434	0.568122	0.29339	7.60097	21.5271	70.8719
